# Supplementary material for: Non-Antibiotic Antimony-Based Antimicrobials
Source: Molecules. 2022 Oct 23;27(21):7171. doi: 10.3390/molecules27217171 (PMC9654735; doi:10.3390/molecules27217171)
Supplement: Supplementary file 1 [file molecules-27-07171-s001.zip]

Archive with 1 entries (1 files):
- molecules-1950607-supplementary.pdf
